# Supplementary material for: Intact cell lipidomics using the Bruker MBT lipid Xtract assay allows the rapid detection of glycosyl-inositol-phospho-ceramides from Aspergillus fumigatus
Source: Mol Omics. 2024 Mar 28;20(6):390–6. doi: 10.1039/d4mo00030g (PMC11228930; doi:10.1039/d4mo00030g)
Supplement: MO-020-D4MO00030G-s002 [file MO-020-D4MO00030G-s002.zip]

Archive with 499 entries (268 files):
- ESI_raw_data/
- ESI_raw_data/Electronic supplementary information file .docx
- ESI_raw_data/Spotset_1/
- ESI_raw_data/Spotset_1/D11_run1/
- ESI_raw_data/Spotset_1/D11_run1/0_D11/
- ESI_raw_data/Spotset_1/D11_run1/0_D11/1/
- ESI_raw_data/Spotset_1/D11_run1/0_D11/1/1SLin/
- ESI_raw_data/Spotset_1/D11_run1/0_D11/1/1SLin/acqu
- ESI_raw_data/Spotset_1/D11_run1/0_D11/1/1SLin/acqus
- ESI_raw_data/Spotset_1/D11_run1/0_D11/1/1SLin/fid
- ESI_raw_data/Spotset_1/D11_run1/0_D11/1/1SLin/pdata/
- ESI_raw_data/Spotset_1/D11_run1/0_D11/1/1SLin/pdata/1/
- ESI_raw_data/Spotset_1/D11_run1/0_D11/1/1SLin/pdata/1/1r
- ESI_raw_data/Spotset_1/D11_run1/0_D11/1/1SLin/pdata/1/proc
- ESI_raw_data/Spotset_1/D11_run1/0_D11/1/1SLin/pdata/1/procs
- ESI_raw_data/Spotset_1/D11_run1/0_D11/1/1SLin/sptype
- ESI_raw_data/Spotset_1/D11_run1/D11_run10_D111.emf
- ESI_raw_data/Spotset_1/E10_run1/
- ESI_raw_data/Spotset_1/E10_run1/0_E10/
- ESI_raw_data/Spotset_1/E10_run1/0_E10/1/
- ESI_raw_data/Spotset_1/E10_run1/0_E10/1/1SLin/
- ESI_raw_data/Spotset_1/E10_run1/0_E10/1/1SLin/acqu
- ESI_raw_data/Spotset_1/E10_run1/0_E10/1/1SLin/acqus
- ESI_raw_data/Spotset_1/E10_run1/0_E10/1/1SLin/fid
- ESI_raw_data/Spotset_1/E10_run1/0_E10/1/1SLin/pdata/
- ESI_raw_data/Spotset_1/E10_run1/0_E10/1/1SLin/pdata/1/
- ESI_raw_data/Spotset_1/E10_run1/0_E10/1/1SLin/pdata/1/1r
- ESI_raw_data/Spotset_1/E10_run1/0_E10/1/1SLin/pdata/1/proc
- ESI_raw_data/Spotset_1/E10_run1/0_E10/1/1SLin/pdata/1/procs
- ESI_raw_data/Spotset_1/E10_run1/0_E10/1/1SLin/sptype
- ESI_raw_data/Spotset_1/E11_run1/
- ESI_raw_data/Spotset_1/E11_run1/0_E11/
- ESI_raw_data/Spotset_1/E11_run1/0_E11/1/
- ESI_raw_data/Spotset_1/E11_run1/0_E11/1/1SLin/
- ESI_raw_data/Spotset_1/E11_run1/0_E11/1/1SLin/acqu
- ESI_raw_data/Spotset_1/E11_run1/0_E11/1/1SLin/acqus
- ESI_raw_data/Spotset_1/E11_run1/0_E11/1/1SLin/fid
- ESI_raw_data/Spotset_1/E11_run1/0_E11/1/1SLin/pdata/
- ESI_raw_data/Spotset_1/E11_run1/0_E11/1/1SLin/pdata/1/
- ESI_raw_data/Spotset_1/E11_run1/0_E11/1/1SLin/pdata/1/1r
- ESI_raw_data/Spotset_1/E11_run1/0_E11/1/1SLin/pdata/1/proc
- ESI_raw_data/Spotset_1/E11_run1/0_E11/1/1SLin/pdata/1/procs
- ESI_raw_data/Spotset_1/E11_run1/0_E11/1/1SLin/sptype
- ESI_raw_data/Spotset_1/E12_run1/
- ESI_raw_data/Spotset_1/E12_run1/0_E12/
- ESI_raw_data/Spotset_1/E12_run1/0_E12/1/
- ESI_raw_data/Spotset_1/E12_run1/0_E12/1/1SLin/
- ESI_raw_data/Spotset_1/E12_run1/0_E12/1/1SLin/acqu
- ESI_raw_data/Spotset_1/E12_run1/0_E12/1/1SLin/acqus
- ESI_raw_data/Spotset_1/E12_run1/0_E12/1/1SLin/fid
- ESI_raw_data/Spotset_1/E12_run1/0_E12/1/1SLin/pdata/
- ESI_raw_data/Spotset_1/E12_run1/0_E12/1/1SLin/pdata/1/
- ESI_raw_data/Spotset_1/E12_run1/0_E12/1/1SLin/pdata/1/1r
- ESI_raw_data/Spotset_1/E12_run1/0_E12/1/1SLin/pdata/1/proc
- ESI_raw_data/Spotset_1/E12_run1/0_E12/1/1SLin/pdata/1/procs
- ESI_raw_data/Spotset_1/E12_run1/0_E12/1/1SLin/sptype
- ESI_raw_data/Spotset_1/E3_run1/
- ESI_raw_data/Spotset_1/E3_run1/0_E3/
- ESI_raw_data/Spotset_1/E3_run1/0_E3/1/
- ESI_raw_data/Spotset_1/E3_run1/0_E3/1/1SLin/
- ESI_raw_data/Spotset_1/E3_run1/0_E3/1/1SLin/acqu
- ESI_raw_data/Spotset_1/E3_run1/0_E3/1/1SLin/acqus
- ESI_raw_data/Spotset_1/E3_run1/0_E3/1/1SLin/fid
- ESI_raw_data/Spotset_1/E3_run1/0_E3/1/1SLin/pdata/
- ESI_raw_data/Spotset_1/E3_run1/0_E3/1/1SLin/pdata/1/
- ESI_raw_data/Spotset_1/E3_run1/0_E3/1/1SLin/pdata/1/1r
- ESI_raw_data/Spotset_1/E3_run1/0_E3/1/1SLin/pdata/1/proc
- ESI_raw_data/Spotset_1/E3_run1/0_E3/1/1SLin/pdata/1/procs
- ESI_raw_data/Spotset_1/E3_run1/0_E3/1/1SLin/sptype
- ESI_raw_data/Spotset_1/E4_run1/
- ESI_raw_data/Spotset_1/E4_run1/0_E4/
- ESI_raw_data/Spotset_1/E4_run1/0_E4/1/
- ESI_raw_data/Spotset_1/E4_run1/0_E4/1/1SLin/
- ESI_raw_data/Spotset_1/E4_run1/0_E4/1/1SLin/acqu
- ESI_raw_data/Spotset_1/E4_run1/0_E4/1/1SLin/acqus
- ESI_raw_data/Spotset_1/E4_run1/0_E4/1/1SLin/fid
- ESI_raw_data/Spotset_1/E4_run1/0_E4/1/1SLin/pdata/
- ESI_raw_data/Spotset_1/E4_run1/0_E4/1/1SLin/pdata/1/
- ESI_raw_data/Spotset_1/E4_run1/0_E4/1/1SLin/pdata/1/1r
- ESI_raw_data/Spotset_1/E4_run1/0_E4/1/1SLin/pdata/1/proc
- ESI_raw_data/Spotset_1/E4_run1/0_E4/1/1SLin/pdata/1/procs
- ESI_raw_data/Spotset_1/E4_run1/0_E4/1/1SLin/sptype
- ESI_raw_data/Spotset_1/E5_run1/
- ESI_raw_data/Spotset_1/E5_run1/0_E5/
- ESI_raw_data/Spotset_1/E5_run1/0_E5/1/
- ESI_raw_data/Spotset_1/E5_run1/0_E5/1/1SLin/
- ESI_raw_data/Spotset_1/E5_run1/0_E5/1/1SLin/acqu
- ESI_raw_data/Spotset_1/E5_run1/0_E5/1/1SLin/acqus
- ESI_raw_data/Spotset_1/E5_run1/0_E5/1/1SLin/fid
- ESI_raw_data/Spotset_1/E5_run1/0_E5/1/1SLin/pdata/
- ESI_raw_data/Spotset_1/E5_run1/0_E5/1/1SLin/pdata/1/
- ESI_raw_data/Spotset_1/E5_run1/0_E5/1/1SLin/pdata/1/1r
- ESI_raw_data/Spotset_1/E5_run1/0_E5/1/1SLin/pdata/1/proc
- ESI_raw_data/Spotset_1/E5_run1/0_E5/1/1SLin/pdata/1/procs
- ESI_raw_data/Spotset_1/E5_run1/0_E5/1/1SLin/sptype
- ESI_raw_data/Spotset_1/E6_run1/
- ESI_raw_data/Spotset_1/E6_run1/0_E6/
- ESI_raw_data/Spotset_1/E6_run1/0_E6/1/
- ESI_raw_data/Spotset_1/E6_run1/0_E6/1/1SLin/
- ESI_raw_data/Spotset_1/E6_run1/0_E6/1/1SLin/acqu
- ESI_raw_data/Spotset_1/E6_run1/0_E6/1/1SLin/acqus
- ESI_raw_data/Spotset_1/E6_run1/0_E6/1/1SLin/fid
- ESI_raw_data/Spotset_1/E6_run1/0_E6/1/1SLin/pdata/
- ESI_raw_data/Spotset_1/E6_run1/0_E6/1/1SLin/pdata/1/
- ESI_raw_data/Spotset_1/E6_run1/0_E6/1/1SLin/pdata/1/1r
- ESI_raw_data/Spotset_1/E6_run1/0_E6/1/1SLin/pdata/1/proc
- ESI_raw_data/Spotset_1/E6_run1/0_E6/1/1SLin/pdata/1/procs
- ESI_raw_data/Spotset_1/E6_run1/0_E6/1/1SLin/sptype
- ESI_raw_data/Spotset_1/E7_run1/
- ESI_raw_data/Spotset_1/E7_run1/0_E7/
- ESI_raw_data/Spotset_1/E7_run1/0_E7/1/
- ESI_raw_data/Spotset_1/E7_run1/0_E7/1/1SLin/
- ESI_raw_data/Spotset_1/E7_run1/0_E7/1/1SLin/acqu
- ESI_raw_data/Spotset_1/E7_run1/0_E7/1/1SLin/acqus
- ESI_raw_data/Spotset_1/E7_run1/0_E7/1/1SLin/fid
- ESI_raw_data/Spotset_1/E7_run1/0_E7/1/1SLin/pdata/
- ESI_raw_data/Spotset_1/E7_run1/0_E7/1/1SLin/pdata/1/
- ESI_raw_data/Spotset_1/E7_run1/0_E7/1/1SLin/pdata/1/1r
- ESI_raw_data/Spotset_1/E7_run1/0_E7/1/1SLin/pdata/1/proc
- ESI_raw_data/Spotset_1/E7_run1/0_E7/1/1SLin/pdata/1/procs
- ESI_raw_data/Spotset_1/E7_run1/0_E7/1/1SLin/sptype
- ESI_raw_data/Spotset_1/E8_run1/
- ESI_raw_data/Spotset_1/E8_run1/0_E8/
- ESI_raw_data/Spotset_1/E8_run1/0_E8/1/
- ESI_raw_data/Spotset_1/E8_run1/0_E8/1/1SLin/
- ESI_raw_data/Spotset_1/E8_run1/0_E8/1/1SLin/acqu
- ESI_raw_data/Spotset_1/E8_run1/0_E8/1/1SLin/acqus
- ESI_raw_data/Spotset_1/E8_run1/0_E8/1/1SLin/fid
- ESI_raw_data/Spotset_1/E8_run1/0_E8/1/1SLin/pdata/
- ESI_raw_data/Spotset_1/E8_run1/0_E8/1/1SLin/pdata/1/
- ESI_raw_data/Spotset_1/E8_run1/0_E8/1/1SLin/pdata/1/1r
- ESI_raw_data/Spotset_1/E8_run1/0_E8/1/1SLin/pdata/1/proc
- ESI_raw_data/Spotset_1/E8_run1/0_E8/1/1SLin/pdata/1/procs
- ESI_raw_data/Spotset_1/E8_run1/0_E8/1/1SLin/sptype
- ESI_raw_data/Spotset_1/E9_run1/
- ESI_raw_data/Spotset_1/E9_run1/0_E9/
- ESI_raw_data/Spotset_1/E9_run1/0_E9/1/
- ESI_raw_data/Spotset_1/E9_run1/0_E9/1/1SLin/
- ESI_raw_data/Spotset_1/E9_run1/0_E9/1/1SLin/acqu
- ESI_raw_data/Spotset_1/E9_run1/0_E9/1/1SLin/acqus
- ESI_raw_data/Spotset_1/E9_run1/0_E9/1/1SLin/fid
- ESI_raw_data/Spotset_1/E9_run1/0_E9/1/1SLin/pdata/
- ESI_raw_data/Spotset_1/E9_run1/0_E9/1/1SLin/pdata/1/
- ESI_raw_data/Spotset_1/E9_run1/0_E9/1/1SLin/pdata/1/1r
- ESI_raw_data/Spotset_1/E9_run1/0_E9/1/1SLin/pdata/1/proc
- ESI_raw_data/Spotset_1/E9_run1/0_E9/1/1SLin/pdata/1/procs
- ESI_raw_data/Spotset_1/E9_run1/0_E9/1/1SLin/sptype
- ESI_raw_data/Spotset_1/F1_run1/
- ESI_raw_data/Spotset_1/F1_run1/0_F1/
- ESI_raw_data/Spotset_1/F1_run1/0_F1/1/
- ESI_raw_data/Spotset_1/F1_run1/0_F1/1/1SLin/
- ESI_raw_data/Spotset_1/F1_run1/0_F1/1/1SLin/acqu
- ESI_raw_data/Spotset_1/F1_run1/0_F1/1/1SLin/acqus
- ESI_raw_data/Spotset_1/F1_run1/0_F1/1/1SLin/fid
- ESI_raw_data/Spotset_1/F1_run1/0_F1/1/1SLin/pdata/
- ESI_raw_data/Spotset_1/F1_run1/0_F1/1/1SLin/pdata/1/
- ESI_raw_data/Spotset_1/F1_run1/0_F1/1/1SLin/pdata/1/1r
- ESI_raw_data/Spotset_1/F1_run1/0_F1/1/1SLin/pdata/1/proc
- ESI_raw_data/Spotset_1/F1_run1/0_F1/1/1SLin/pdata/1/procs
- ESI_raw_data/Spotset_1/F1_run1/0_F1/1/1SLin/sptype
- ESI_raw_data/Spotset_1/F2_run1/
- ESI_raw_data/Spotset_1/F2_run1/0_F2/
- ESI_raw_data/Spotset_1/F2_run1/0_F2/1/
- ESI_raw_data/Spotset_1/F2_run1/0_F2/1/1SLin/
- ESI_raw_data/Spotset_1/F2_run1/0_F2/1/1SLin/acqu
- ESI_raw_data/Spotset_1/F2_run1/0_F2/1/1SLin/acqus
- ESI_raw_data/Spotset_1/F2_run1/0_F2/1/1SLin/fid
- ESI_raw_data/Spotset_1/F2_run1/0_F2/1/1SLin/pdata/
- ESI_raw_data/Spotset_1/F2_run1/0_F2/1/1SLin/pdata/1/
- ESI_raw_data/Spotset_1/F2_run1/0_F2/1/1SLin/pdata/1/1r
- ESI_raw_data/Spotset_1/F2_run1/0_F2/1/1SLin/pdata/1/proc
- ESI_raw_data/Spotset_1/F2_run1/0_F2/1/1SLin/pdata/1/procs
- ESI_raw_data/Spotset_1/F2_run1/0_F2/1/1SLin/sptype
- ESI_raw_data/Spotset_1/F3_run1/
- ESI_raw_data/Spotset_1/F3_run1/0_F3/
- ESI_raw_data/Spotset_1/F3_run1/0_F3/1/
- ESI_raw_data/Spotset_1/F3_run1/0_F3/1/1SLin/
- ESI_raw_data/Spotset_1/F3_run1/0_F3/1/1SLin/acqu
- ESI_raw_data/Spotset_1/F3_run1/0_F3/1/1SLin/acqus
- ESI_raw_data/Spotset_1/F3_run1/0_F3/1/1SLin/fid
- ESI_raw_data/Spotset_1/F3_run1/0_F3/1/1SLin/pdata/
- ESI_raw_data/Spotset_1/F3_run1/0_F3/1/1SLin/pdata/1/
- ESI_raw_data/Spotset_1/F3_run1/0_F3/1/1SLin/pdata/1/1r
- ESI_raw_data/Spotset_1/F3_run1/0_F3/1/1SLin/pdata/1/proc
- ESI_raw_data/Spotset_1/F3_run1/0_F3/1/1SLin/pdata/1/procs
- ESI_raw_data/Spotset_1/F3_run1/0_F3/1/1SLin/sptype
- ESI_raw_data/Spotset_1/F4_run1/
- ESI_raw_data/Spotset_1/F4_run1/0_F4/
- ESI_raw_data/Spotset_1/F4_run1/0_F4/1/
- ESI_raw_data/Spotset_1/F4_run1/0_F4/1/1SLin/
- ESI_raw_data/Spotset_1/F4_run1/0_F4/1/1SLin/acqu
- ESI_raw_data/Spotset_1/F4_run1/0_F4/1/1SLin/acqus
- ESI_raw_data/Spotset_1/F4_run1/0_F4/1/1SLin/fid
- ESI_raw_data/Spotset_1/F4_run1/0_F4/1/1SLin/pdata/
- ESI_raw_data/Spotset_1/F4_run1/0_F4/1/1SLin/pdata/1/
- ESI_raw_data/Spotset_1/F4_run1/0_F4/1/1SLin/pdata/1/1r
- ESI_raw_data/Spotset_1/F4_run1/0_F4/1/1SLin/pdata/1/proc
- ESI_raw_data/Spotset_1/F4_run1/0_F4/1/1SLin/pdata/1/procs
- ESI_raw_data/Spotset_1/F4_run1/0_F4/1/1SLin/sptype
- ESI_raw_data/Spotset_1/F5_run1/
- ESI_raw_data/Spotset_1/F5_run1/0_F5/
- ESI_raw_data/Spotset_1/F5_run1/0_F5/1/
- ESI_raw_data/Spotset_1/F5_run1/0_F5/1/1SLin/
- ESI_raw_data/Spotset_1/F5_run1/0_F5/1/1SLin/acqu
- ESI_raw_data/Spotset_1/F5_run1/0_F5/1/1SLin/acqus
- ESI_raw_data/Spotset_1/F5_run1/0_F5/1/1SLin/fid
- ESI_raw_data/Spotset_1/F5_run1/0_F5/1/1SLin/pdata/
- ESI_raw_data/Spotset_1/F5_run1/0_F5/1/1SLin/pdata/1/
- ESI_raw_data/Spotset_1/F5_run1/0_F5/1/1SLin/pdata/1/1r
- ESI_raw_data/Spotset_1/F5_run1/0_F5/1/1SLin/pdata/1/proc
- ESI_raw_data/Spotset_1/F5_run1/0_F5/1/1SLin/pdata/1/procs
- ESI_raw_data/Spotset_1/F5_run1/0_F5/1/1SLin/sptype
- ESI_raw_data/Spotset_1/F7_run1/
- ESI_raw_data/Spotset_1/F7_run1/0_F7/
- ESI_raw_data/Spotset_1/F7_run1/0_F7/1/
- ESI_raw_data/Spotset_1/F7_run1/0_F7/1/1SLin/
- ESI_raw_data/Spotset_1/F7_run1/0_F7/1/1SLin/acqu
- ESI_raw_data/Spotset_1/F7_run1/0_F7/1/1SLin/acqus
- ESI_raw_data/Spotset_1/F7_run1/0_F7/1/1SLin/fid
- ESI_raw_data/Spotset_1/F7_run1/0_F7/1/1SLin/pdata/
- ESI_raw_data/Spotset_1/F7_run1/0_F7/1/1SLin/pdata/1/
- ESI_raw_data/Spotset_1/F7_run1/0_F7/1/1SLin/pdata/1/1r
- ESI_raw_data/Spotset_1/F7_run1/0_F7/1/1SLin/pdata/1/proc
- ESI_raw_data/Spotset_1/F7_run1/0_F7/1/1SLin/pdata/1/procs
- ESI_raw_data/Spotset_1/F7_run1/0_F7/1/1SLin/sptype
- ESI_raw_data/Spotset_1/F8_run1/
- ESI_raw_data/Spotset_1/F8_run1/0_F8/
- ESI_raw_data/Spotset_1/F8_run1/0_F8/1/
- ESI_raw_data/Spotset_1/F8_run1/0_F8/1/1SLin/
- ESI_raw_data/Spotset_1/F8_run1/0_F8/1/1SLin/acqu
- ESI_raw_data/Spotset_1/F8_run1/0_F8/1/1SLin/acqus
- ESI_raw_data/Spotset_1/F8_run1/0_F8/1/1SLin/fid
- ESI_raw_data/Spotset_1/F8_run1/0_F8/1/1SLin/pdata/
- ESI_raw_data/Spotset_1/F8_run1/0_F8/1/1SLin/pdata/1/
- ESI_raw_data/Spotset_1/F8_run1/0_F8/1/1SLin/pdata/1/1r
- ESI_raw_data/Spotset_1/F8_run1/0_F8/1/1SLin/pdata/1/proc
- ESI_raw_data/Spotset_1/F8_run1/0_F8/1/1SLin/pdata/1/procs
- ESI_raw_data/Spotset_1/F8_run1/0_F8/1/1SLin/sptype
- ESI_raw_data/Spotset_1/F9_run1/
- ESI_raw_data/Spotset_1/F9_run1/0_F9/
- ESI_raw_data/Spotset_1/F9_run1/0_F9/1/
- ESI_raw_data/Spotset_1/F9_run1/0_F9/1/1SLin/
- ESI_raw_data/Spotset_1/F9_run1/0_F9/1/1SLin/acqu
- ESI_raw_data/Spotset_1/F9_run1/0_F9/1/1SLin/acqus
- ESI_raw_data/Spotset_1/F9_run1/0_F9/1/1SLin/fid
- ESI_raw_data/Spotset_1/F9_run1/0_F9/1/1SLin/pdata/
- ESI_raw_data/Spotset_1/F9_run1/0_F9/1/1SLin/pdata/1/
- ESI_raw_data/Spotset_1/F9_run1/0_F9/1/1SLin/pdata/1/1r
- ESI_raw_data/Spotset_1/F9_run1/0_F9/1/1SLin/pdata/1/proc
- ESI_raw_data/Spotset_1/F9_run1/0_F9/1/1SLin/pdata/1/procs
- ESI_raw_data/Spotset_1/F9_run1/0_F9/1/1SLin/sptype
- ESI_raw_data/Spotset_2/
- ESI_raw_data/Spotset_2/A10_run1/
- ESI_raw_data/Spotset_2/A10_run1/0_A10/
- ESI_raw_data/Spotset_2/A10_run1/0_A10/1/
- ESI_raw_data/Spotset_2/A10_run1/0_A10/1/1SLin/
- ESI_raw_data/Spotset_2/A10_run1/0_A10/1/1SLin/acqu
- ESI_raw_data/Spotset_2/A10_run1/0_A10/1/1SLin/acqus
- ESI_raw_data/Spotset_2/A10_run1/0_A10/1/1SLin/fid
- ESI_raw_data/Spotset_2/A10_run1/0_A10/1/1SLin/pdata/
- ESI_raw_data/Spotset_2/A10_run1/0_A10/1/1SLin/pdata/1/
- ESI_raw_data/Spotset_2/A10_run1/0_A10/1/1SLin/pdata/1/1r
- ESI_raw_data/Spotset_2/A10_run1/0_A10/1/1SLin/pdata/1/proc
- ESI_raw_data/Spotset_2/A10_run1/0_A10/1/1SLin/pdata/1/procs
- ESI_raw_data/Spotset_2/A10_run1/0_A10/1/1SLin/sptype
- ESI_raw_data/Spotset_2/A11_run1/
- ESI_raw_data/Spotset_2/A11_run1/0_A11/
- ESI_raw_data/Spotset_2/A11_run1/0_A11/1/
- ESI_raw_data/Spotset_2/A11_run1/0_A11/1/1SLin/
- ESI_raw_data/Spotset_2/A11_run1/0_A11/1/1SLin/acqu
- ESI_raw_data/Spotset_2/A11_run1/0_A11/1/1SLin/acqus
- ESI_raw_data/Spotset_2/A11_run1/0_A11/1/1SLin/fid
- ESI_raw_data/Spotset_2/A11_run1/0_A11/1/1SLin/pdata/
- ESI_raw_data/Spotset_2/A11_run1/0_A11/1/1SLin/pdata/1/
- ESI_raw_data/Spotset_2/A11_run1/0_A11/1/1SLin/pdata/1/1r
- ESI_raw_data/Spotset_2/A11_run1/0_A11/1/1SLin/pdata/1/proc
- ESI_raw_data/Spotset_2/A11_run1/0_A11/1/1SLin/pdata/1/procs
- ESI_raw_data/Spotset_2/A11_run1/0_A11/1/1SLin/sptype
- ESI_raw_data/Spotset_2/A12_run1/
- ESI_raw_data/Spotset_2/A12_run1/0_A12/
- ESI_raw_data/Spotset_2/A12_run1/0_A12/1/
- ESI_raw_data/Spotset_2/A12_run1/0_A12/1/1SLin/
- ESI_raw_data/Spotset_2/A12_run1/0_A12/1/1SLin/acqu
- ESI_raw_data/Spotset_2/A12_run1/0_A12/1/1SLin/acqus
- ESI_raw_data/Spotset_2/A12_run1/0_A12/1/1SLin/fid
- ESI_raw_data/Spotset_2/A12_run1/0_A12/1/1SLin/pdata/
- ESI_raw_data/Spotset_2/A12_run1/0_A12/1/1SLin/pdata/1/
- ESI_raw_data/Spotset_2/A12_run1/0_A12/1/1SLin/pdata/1/1r
- ESI_raw_data/Spotset_2/A12_run1/0_A12/1/1SLin/pdata/1/proc
- ESI_raw_data/Spotset_2/A12_run1/0_A12/1/1SLin/pdata/1/procs
- ESI_raw_data/Spotset_2/A12_run1/0_A12/1/1SLin/sptype
- ESI_raw_data/Spotset_2/A1_run1/
- ESI_raw_data/Spotset_2/A1_run1/0_A1/
- ESI_raw_data/Spotset_2/A1_run1/0_A1/1/
- ESI_raw_data/Spotset_2/A1_run1/0_A1/1/1SLin/
- ESI_raw_data/Spotset_2/A1_run1/0_A1/1/1SLin/acqu
- ESI_raw_data/Spotset_2/A1_run1/0_A1/1/1SLin/acqus
- ESI_raw_data/Spotset_2/A1_run1/0_A1/1/1SLin/fid
- ESI_raw_data/Spotset_2/A1_run1/0_A1/1/1SLin/pdata/
- ESI_raw_data/Spotset_2/A1_run1/0_A1/1/1SLin/pdata/1/
[truncated: 199 more entries]
