# Supplementary material for: Intact cell lipidomics using the Bruker MBT lipid Xtract assay allows the rapid detection of glycosyl-inositol-phospho-ceramides from Aspergillus fumigatus
Source: Mol Omics. 2024 Mar 28;20(6):390–6. doi: 10.1039/d4mo00030g (PMC11228930; doi:10.1039/d4mo00030g)
Supplement: MO-020-D4MO00030G-s002 [file MO-020-D4MO00030G-s002.zip › ESI_raw_data/Spotset_2/A3_run1/0_A3/1/1SLin/acqu]

##TITLE=  XMASS Parameter file
##JCAMPDX=  5.0
##DATATYPE=  CONTINUOUS MASS SPECTRUM
##ORIGIN=  XMASS, Bruker-Daltonics (USA) and Bruker-Daltonik (GER)
##OWNER=  TOF User
##SPECTROMETER/DATASYSTEM=  Bruker Flex Series
##.SPECTROMETER TYPE=  TOF
##.INLET=  DIRECT
##.IONIZATION MODE=  LD+
##$ACQMID= 0 
##$ACQVSMA= 3 
##$ACQVSMI= 0 
##$ADC= 1 
##$ANT= no 
##$AOfs= -2.5 
##$AQOP_m= 0 
##$AQ_mod= 1 
##$ATTEN= 6 
##$AccE= 20000 
##$AccE_is= 0 
##$AppTyp= 0 
##$BYTORDA= 0 
##$CIDOn= no 
##$CTOF= 0 
##$Calmet= 1 
##$CapEnt= -4000 
##$CapExit= 0 
##$CapHtr= 0 
##$Corona= 0 
##$Cycle= 100 
##$Cyl= 0 
##$DATE= 0 
##$DCOff1= 0 
##$DComp= no 
##$DE= 625 
##$DELAY= 11622 
##$DIGTYP= 19 
##$DPCAL1= 0 
##$DR_end= 6 
##$DR_set= 12 
##$DR_strt= 12 
##$DS= 0 
##$DTATYPE= 0 
##$DW= 2 
##$DataTyp= 0 
##$DefDly= 0 
##$DeflOff= 30 
##$DigDep= 8 
##$DigTrig= 100 
##$DryFlow= 0 
##$DrySW= 0 
##$DryTemp= 150 
##$EOSTime= 0.92799997 
##$EndP= -3500 
##$Enhance= no 
##$EsiMode= 0 
##$Extract= 0 
##$FASTON= no 
##$FOV= 20 
##$FPCAL1= 1 
##$FPCAL2= 0 
##$FPCAL3= 0 
##$FPMASS= 2466.7 
##$FPON= no 
##$FPSHIFT= 0 
##$FW= 2500 
##$Flatlin= no 
##$FpWinHi= 0 
##$FpWinLo= 0 
##$GDEDLY= 0 
##$GDEON= yes 
##$GDETime= 0 
##$GSpotId= 0 
##$GSpotno= -1 
##$GatStr= 0 
##$Gate= 100 
##$HITURBO= no 
##$HPCML3= 0 
##$HPClBHi= 0 
##$HPClBLo= 0 
##$HPClOrd= 0 
##$HPClUse= no 
##$Hpcgc0= 0 
##$Hpcgc2= 0 
##$IS2BNDV= 0 
##$ISD= no 
##$InstTyp= 9 
##$IsCalib= no 
##$LASP= 1 
##$LBNDVAL= 0 
##$LINDIS= 0 
##$LLNSBND= no 
##$LasFoc= -1 
##$LftHV1= 0 
##$LftHV2= 0 
##$Lift1= 0 
##$Lift2= 0 
##$MC2= 4 
##$ML1= 4419532.0302222 
##$ML1_raw= 4419532.0302222 
##$ML2= 834.93205106185 
##$ML2_raw= 834.93205106185 
##$ML3= 0.30417893960319 
##$ML3_raw= 0.30417893960319 
##$MSupMz= 0 
##$MW_low= 15 
##$MapMode= 0 
##$Masserr= 1000 
##$MatSup= 0 
##$NBL= 1 
##$NC= 0 
##$NS= 16 
##$NSdigit= 1 
##$NebFlow= 0 
##$NebSW= 0 
##$NebTemp= 30 
##$NoSHOTS= 5000 
##$OFFSET= 1000 
##$PAPS= 0 
##$PIEDLY= 200 
##$POLARI= 0 
##$PR= 1 
##$PULSER= 10 
##$PULSREP= 10000 
##$Parent= 1000 
##$RBNDVAL= 0 
##$REPHZ= 200 
##$RFAmp= 600 
##$RFFreq= 5 
##$RG= 1 
##$RLNSBND= no 
##$RTSmoo= 0 
##$Realign= 0 
##$Ref2= 0 
##$RefFull= 0 
##$ReflE= 0 
##$Repel= 20 
##$RetTime= 0 
##$RunDId= 0 
##$RunId= 0 
##$SF= 0 
##$SFO1= 0 
##$SPType= 0 
##$SW= 0 
##$SW_p= 100 
##$SampId= 0 
##$Sens1= 100 
##$Sens2= 0 
##$Skim1= 20 
##$SumShot= 0 
##$Sync= 1 
##$TD= 8090 
##$TIB= 5 
##$TLft= 0 
##$TLftCor= 0 
##$TLift= 0 
##$TPLMS= 0 
##$TargId= 0 
##$TgCount= 0 
##$Trans= 100 
##$Trap= 45 
##$UDeflL= 0 
##$UGrid= 0 
##$UIS2BND= no 
##$ULensR= 0 
##$UPAcc= 0 
##$URepel= 9000 
##$Udefl= 0 
##$UdetL= 2.698 
##$UdetR= 0 
##$Uhim= 0 
##$Uhimass= 0 
##$Uis1= 15 
##$Uis2= 13.7 
##$Ulens= 4.5 
##$Uref_is= 0 
##$Urefl= 0 
##$XLens= -50 
##$YMAX_a= 473342 
##$YMIN_a= 0 
##$ACQMETH= <D:\Methods\flexControlMethods\LipidA_Methods_by_ToM\Colistin_GLM_15kV.par> 
##$AQ_DATE= <2023-01-12T15:19:45.517+00:00> 
##$AUNM= <> 
##$AXMeth= <> 
##$CALME= (0..15) 
0 0 0 0 0 0 0 0 
0 0 0 0 0 0 0 0 
##$CALMR= (0..15) 
0 0 0 0 0 0 0 0 
0 0 0 0 0 0 0 0 
##$CALNAM1= <> 
##$CALNAM2= <> 
##$CALNAM3= <> 
##$CALNAM4= <> 
##$CALNAM5= <> 
##$CALNAM6= <> 
##$CALNAM7= <> 
##$CHIPNO= <0> 
##$CMT1= <> 
##$CMT2= <> 
##$CMT3= <> 
##$CMT4= <> 
##$CalStar= <<?xml version="1.0" encoding="ISO-8859-1"?><cs version="1.0"><ca>ReferenceMassAssignement</ca><cm>Quadratic</cm><cd>2022-05-14T15:17:59.000+00:00</cd><cr>OK</cr><pn>flexControl</pn><pv>3.4.204.0</pv><un>BDAL@DE</un><rsid>5EBC8CB4-8130-41A0-8569-E76A12E59936</rsid><mcl>LipidA_Standard</mcl><cocp>1</cocp><acs><ac><rv>21540.054</rv><mb>1818.4227</mb><ma>1796</ma><cm>1796</cm><cn>1796</cn><me>2.5320008e-010</me><tol>0</tol></ac></acs></cs>> 
##$D= (0..31) 
0 0 0 0 0 0 0 0 
0 0 0 0 0 0 0 0 
0 0 0 0 0 0 0 0 
0 0 0 0 0 0 0 0 
##$DOMNAME= <> 
##$FAMeth= <> 
##$FASTCal= <> 
##$FCVer= <flexControl 3.4.204.0> 
##$GEOFILE= <> 
##$Gelcode= <> 
##$HPCStr= <> 
##$HPCal= (0..31) 
0 0 0 0 0 0 0 0 
0 0 0 0 0 0 0 0 
0 0 0 0 0 0 0 0 
0 0 0 0 0 0 0 0 
##$ID_raw= <4e68d849-175d-4306-ae08-c4df7cc97d21> 
##$IN= (0..31) 
0.001 0.001 0.001 0.001 0.001 0.001 0.001 0.001 
0.001 0.001 0.001 0.001 0.001 0.001 0.001 0.001 
0.001 0.001 0.001 0.001 0.001 0.001 0.001 0.001 
0.001 0.001 0.001 0.001 0.001 0.001 0.001 0.001 
##$INSTRUM= <FLEX-PC> 
##$InstrID= <1865142.000007> 
##$LIFTC= (0..2) 
0 0 0 
##$MOTPOS= <(-50125.0,-4425.0)> 
##$Mctrlst= <> 
##$NTBCal= <V3.0CCalibrator 1 1 0 0 -2147483648 2147483647  V1.0CHPCData  Order 0 vCoeff V1.0VectorDouble 0  c2 0 c0 0 minMass 0 maxMass 0 bUse 0 endCHPCData V3.0CTOFCalibrationConstants 11622 2 834.93205106184996 4419532.0302221999 0.30417893960318998 2 V3.0CTOFCalibrationConstants 11622 2 834.93205106184996 4419532.0302221999 0.30417893960318998 2  > 
##$NTBCalr= <V3.0CCalibrator 1 1 0 0 -2147483648 2147483647  V1.0CHPCData  Order 0 vCoeff V1.0VectorDouble 0  c2 0 c0 0 minMass 0 maxMass 0 bUse 0 endCHPCData V3.0CTOFCalibrationConstants 11622 2 834.93205106184996 4419532.0302221999 0.30417893960318998 2 V3.0CTOFCalibrationConstants 11622 2 834.93205106184996 4419532.0302221999 0.30417893960318998 2  > 
##$OS9PATH= <> 
##$OpId= <BDAL@DE> 
##$P= (0..31) 
0 0 0 0 0 0 0 0 
0 0 0 0 0 0 0 0 
0 0 0 0 0 0 0 0 
0 0 0 0 0 0 0 0 
##$PARNM= <> 
##$PATCHNO= <A3> 
##$PATH= <D:\Data\Spotset_120123\A3_run1\0_A3\1\1SLin> 
##$PDELAY= (0..3) 
10 10 10 10 
##$PDURA= (0..3) 
10 10 10 10 
##$PEPURL= <> 
##$PLMSC= (0..2) 
0 0 0 
##$PULPROG= <> 
##$PostPr= <> 
##$QS= (0..7) 
83 83 83 83 83 83 83 83 
##$RUNNM= <> 
##$SMOPTS= (0..15) 
0 0 0 0 0 0 0 0 
0 0 0 0 0 0 0 0 
##$SPOTNO= <A3> 
##$TgIDS= <G_1D6358E7_3794_47C2_A4022F3430BC6FCF> 
##$TgSer= <> 
##$TgTyp= <> 
##$VDLIST= <DDDDDDDDDDDDDDD> 
##$VOLTNM= <> 
##$WEND= (0..3) 
30000 30000 30000 30000 
##$WINY= (0..3) 
3 3 3 3 
##$WSTART= (0..3) 
0 0 0 0 
##$Warplc1= <> 
##$Warplc2= <> 
##$XACQVS= <3.0> 
##$Xml1= <> 
##END=
